# Supplementary material for: Structural and Functional Aspects of DHPM-Thiones and Their Derivatives: A Critical Review of Pharmaceutical Potential
Source: Pharmaceuticals (Basel). 2026 Feb 12;19(2):306. doi: 10.3390/ph19020306 (PMC12943597; doi:10.3390/ph19020306)
Supplement: Supplementary file 1 [file pharmaceuticals-19-00306-s001.zip]

Archive with 1 entries (1 files):
- pharmaceuticals-4126877-supplementary.pdf
